# Supplementary material for: Cost-Effectiveness of Treatment Optimisation with Biomarkers for Immunotherapy in Solid Tumours: A Systematic Review
Source: Cancers (Basel). 2024 Feb 29;16(5):995. doi: 10.3390/cancers16050995 (PMC10930512; doi:10.3390/cancers16050995)
Supplement: Supplementary file 1 [file cancers-16-00995-s001.zip]

Archive with 1 entries (1 files):
- cancers-2801651-supplementary.pdf
